# Supplementary material for: Global Burden of Trichostrongylus Infections in Humans: A Systematic Review and Meta-Analysis
Source: Medicina (Kaunas). 2026 Feb 20;62(2):408. doi: 10.3390/medicina62020408 (PMC12942499; doi:10.3390/medicina62020408)
Supplement: Supplementary file 1 [file medicina-62-00408-s001.zip]

Archive with 4 entries (4 files):
- Table S2. Details of included studies.xlsx
- Table S3. Methodological quality_final.xls
- Table S4. The leave-one-out (influential) analysis.pdf
- Table S1. Search terms.pdf
