# Supplementary material for: Global Burden of Trichostrongylus Infections in Humans: A Systematic Review and Meta-Analysis
Source: Medicina (Kaunas). 2026 Feb 20;62(2):408. doi: 10.3390/medicina62020408 (PMC12942499; doi:10.3390/medicina62020408)
Supplement: Supplementary file 1 [file medicina-62-00408-s001.zip › Table S2. Details of included studies.xlsx]

## Sheet: Details of included studies
Table S2. Details of included studies
No.	Authors	Study design	Study location	Continent	Year of conduction	Types of participants	Mean age in any groups (mean ± SD, median ± range)	Age range (years)	Male (%)	Number of participants	Number of Trichostrongylus infections	Method for Trichostrongylus detection	Trichostrongylus species	Gene for detection
1	Adams et al. [20]	Cross-sectional study	South Africa	Africa	Not specified	Primary schools children	Not specified	6-14+	Not specified	3890	4	Formol-ether concentration technique	Trichostrongylus spp.
2	Ahmadi et al. [21]	Cross-sectional study	Iran	Asia	2013-2014	Participants in residential rehabilitation centers	Not specified	11-86 years	70.1	341	1	Formol-ether concentration technique	Trichostrongylus spp.
3	Akdemir et al. [22]	Cross-sectional study	Turkey	Asia	2005-2006	Patients who applied to Dumlupınar University Health Services Education Research and Application Center Hospital for various reasons	Not specified	≥ 15 years	Not specified	675	1	Native-lugol smear/Formol-ether concentration technique	Trichostrongylus spp.
4	Al Ghwass et al. [23]	Cross-sectional study	Egypt	Africa	2013	Pedriatic patients	Not specified	2-13 years	Not specified	55	9	Direct smear	Trichostrongylus spp.
5	Ashrafi et al. [24]	Cross-sectional study	Iran	Asia	Not specified	Patients with high eosinophilia	53.4	14-78 years	58.7	150	1	Formalin-ether concentration method/Kato-Katz techniques	Trichostrongylus spp.
6	Beiromvand et al. [25]	Cross-sectional study	Iran	Asia	2017	Rural and urban participants	26.31	1-80 years	47.3	1008	5	Direct smear/formalin-ether concentration technique/PCR	Trichostrongylus spp.
7	Chai et al. [26]	Cross-sectional study	Lao PDR	Asia	2003	Residents	Not specified	Not specified	47.5	1242	1	Kato-Katz thick smear technique	Trichostrongylus spp.
8	Chai et al. [27]	Cross-sectional study	Lao PDR	Asia	2008	Residents	Not specified	Not specified	Not specified	269	2	Kato-Katz thick smear technique	Trichostrongylus spp.
9	Chen et al. [28]	Cross-sectional study	China	Asia	2006-2015	Residents	Median 31	3-96 years	51.2	10419	14	Modified Kato-Katz thick smear method	Trichostrongylus orientalis
10	Dao et al. [29]	Cross-sectional study	Mali	Africa	2002-2004	Patients hospitalized with diarrhea	Median 40.5	15-61 years	Not specified	76	1	Not specified	Trichostrongylus spp.
11	Daryani et al. [30]	Cross-sectional study	Iran	Asia	2007-2008	HIV-infected patients (64), individuals without HIV (78)	HIV-infected patients (33.5), individuals without HIV (32.7)	HIV-infected patients (17-58), individuals without HIV (12-62)	HIV-infected patients (76.5), individuals without HIV (74.4)	HIV-infected patients (64), individuals without HIV (78)	HIV-infected patients (0), individuals without HIV (5)	Formalin-ether concentration method	Trichostrongylus spp.
12	Daryani et al. [31]	Cross-sectional study	Iran	Asia	2009-2010	Schoolchildren	Not specified	7–14 years	55.2	1100	19	Direct wet mounting/formol-ether concentration	Trichostrongylus spp.
13	El Shazly et al. [32]	Cross-sectional study	Egypt	Africa	Not specified	Patients attending Mansoura University Hospitals' Clinics	Not specified	Not specified	Not specified	3180	81 (2.6%)	Direct wet smear/formol-ether concentration/original formol-tween concentration/ modified formol-tween concentration/modified Sheather's sugar floatation/ Potassium hydroxide concentration	Trichostrongylus spp.
14	Eom et al. [33]	Cross-sectional study	Lao PDR	Asia	2007-2011	Residents	Not specified	Not specified	41.3	6178	285	Kato-Katz smear technique or Stoll’s dilution egg counting method	Trichostrongylus spp.
	Fuseini et al. [54]	Cross-sectional study	Ghana	Africa	2005	Pregnant women	Not specified	Not specified	Not specified	Irrigated-rural area (68), Non-irrigated (179), Town (53)	Irrigated-rural area (2), Non-irrigated (0), Town (0)	Faecal concentration method (WHO 1994)	Trichostrongylus spp.
15	Gholipoor et al. [34]	Cross-sectional study	Iran	Asia	2015-2016	People referred to the health care centers	29.9	6-83 years	52.6	984	26	Direct slide smear/formalin-ether concentration	Trichostrongylus spp.
16	Gualdieri et al. [35]	Cross-sectional study	Italy	Europe	2008-2009	Immigrants	Not specified	1-69 years	15.8	514	4	FLOTAC dual technique/ Ethyl acetate concentration technique	Trichostrongylus spp.
17	Guan et al. [36]	Cross-sectional study	China	Asia	2014?	Residents	Not specified	≥2	1530 (50.81%)	3011	2	Kato-Katz method	Trichostrongylus spp.
18	Hajizadeh et al. [37]	Cross-sectional study	Iran	Asia	2022	Not specified (stool samples were collected from diagnostic laboratories affiliated with Mazandaran University of Medical Sciences in Sari city)	Not specified	1-90 years	53.5	540	16	Formalin-ether concentration technique	Trichostrongylus spp.
19	Kim et al. [38]	Cross-sectional study	Republic of Korea	Asia	2007	Residents	Not specified	Not specified	44.5	31268	50	Formalin-ether sedimentation technique	Trichostrongylus orientalis
20	Lee et al. [39]	Cross-sectional study	China	Asia	2006-2013	Residents	Not specified	Not specified	44.5	8396	5	Formalin-ether sedimentation technique	Trichostrongylus spp.
21	Nemati et al. [40]	Cross-sectional study	Iran	Asia	2020	Residents	Not specified	Not specified	Not specified	206	71 (microscopy)	Willis floatation method, PCR (for genetyping and sequencing)	Trichostrongylus spp.
22	Njobdi et al. [41]	Cross-sectional study	Nigeria	Africa	Not specified	Residents	Not specified	6 months-59 years	50.4	504	prevalence of 3.2% in humans	Formalin-ether sedimentation technique	Trichostrongylus spp.
24	Nwalorzie et al. [42]	Cross-sectional study	Nigeria	Africa	2011	School children	9.8	1-15 years	49.5	220	4 (2.3% = 5)	Kato-Katz technique	Trichostrongylus spp.
25	Ojurongbe et al. [43]	Cross-sectional study	Nigeria	Africa	Not specified	Primary school pupils	9.9	4-15 years	Not specified	117	1	Formol-ether concentration technique/KatoKatz thick smear technique	Trichostrongylus spp.
26	Opara et al. [55]	Cross-sectional study	Nigeria	Africa	2003-2004	School children	Not specified	5-16 years	42.2	578	8	Normal saline (wet mount)/concentrated saturated sodium chloride floatation techniques	Trichostrongylus spp.
27	Pandi et al. [44]	Cross-sectional study	Iran	Asia	2020	Residents	Not specified	Not specified	Not specified	206	72 (combined methods), 79 (PCR)	Wet mount/formalin ethyl acetate concentration (FEAC)/agar plate culture (APC)/Harada–Mori culture (HMC)/Willis techniques/PCR	T. colubriformis	ITS2
28	Phosuk et al. [45]	Cross-sectional study	Thailand	Asia	2005-2012	Patients receiving medical treatment at Srinagarind Hospital	Not specified	Not specified	Not specified	19923	41	Formalin ethyl acetate concentration technique	Trichostrongylus spp.
29	Sato et al. [46]	Cross-sectional study	Lao PDR	Asia	Not specified	Residents	Not specified	Not specified	Not specified	253: hookworm–positive villagers volunteered for adult worm recovery (46)	46 (43 single, 3 co-infected with hookworm)	Kato-Katz method	Trichostrongylus spp.
30	Shahdoust et al. [47]	Cross-sectional study	Iran	Asia	2015	Residents	Not specified	< 6 to > 50 years	54.1	820	1	Direct microscopic/formalin ether concentration	Trichostrongylus spp.
31	Sharifdini et al. [48]	Cross-sectional study	Iran	Asia	2015-2016	Residents	Not specified	Not specified	Not specified	1508	46	Formalin-ether concentration/agar plate culture technique	Trichostrongylus spp.
32	Souza et al. [49]	Cross-sectional study	Brazil	South America	2006-2008	Patients seen at the Clinical Analysis Laboratory of the Pharmacy College, Federal University of Bahia	Not specified	0 to > 60 years	46.2	9283	110	Spontaneous sedimentation (Lutz method)	Trichostrongylus spp.
33	Squire et al. [50]	Cross-sectional study	Ghana	Africa	2014-2015	Farmers	Not specified	Not specified	Not specified	95	9	Formol-ether concentration technique	Trichostrongylus spp.
34	Taiwo et al. [51]	Cross-sectional study	Nigeria	Africa	2014	Residents	Not specified	1-90 years	Mawuko: 63/113 (56%), Isolu: 54/112 (48%)	225	Intervention (Mawuko): 1/113, Non-intervention (Isolu): 3/112	Formol-ether concentration technique	Trichostrongylus spp.
35	Vahedi et al. [52]	Cross-sectional study	Iran	Asia	2009-2010	Gastroentritis patients	Not specified	0 to > 21 years	58.7	962	4	Direct wet mounting/formol-ether concentration	Trichostrongylus spp.
36	Watthanakulpanich et al. [7]	Cross-sectional study	Lao PDR	Asia	Not specified	Residents	Not specified	11-80 years	58.8	272	59	Kato-Katz method/PCR	Trichostrongylus colubriformis	ITS2
37	Woodburn et al. [53]	Cross-sectional study	Uganda	Africa	2003-2005	Pregnant women	Median 23	14-47 years	0	2498	26	Kato-Katz method	Trichostrongylus spp.
