# Supplementary material for: Global Burden of Trichostrongylus Infections in Humans: A Systematic Review and Meta-Analysis
Source: Medicina (Kaunas). 2026 Feb 20;62(2):408. doi: 10.3390/medicina62020408 (PMC12942499; doi:10.3390/medicina62020408)
Supplement: Supplementary file 1 [file medicina-62-00408-s001.zip › Table S3. Methodological quality_final.xls]

## Sheet: All studies
Table S3. Methodological quality of the include studies
JBI critical appraisal checklist for prevalence studies
	Study	1. Was the sample frame appropriate to address the target population?	2. Were study participants sampled in an appropriate way?	3. Was the sample size adequate?	4. Were the study subjects and the setting described in detail?	5. Was the data analysis conducted with sufficient coverage of the identified sample?	6. Were valid methods used for the identification of the condition?	7. Was the condition measured in a standard, reliable way for all participants?	8. Was there appropriate statistical analysis?	9. Was the response rate adequate, and if not, was the low response rate managed appropriately?	% Yes	Risk*
1	Adams et al. [20]	Yes	Yes	Yes	Yes	Yes	Yes	Yes	Yes	Yes	100	Low risk of bias
2	Ahmadi et al. [21]	Yes	Yes	Yes	Yes	Yes	Yes	Yes	Yes	Unclear	88.9	Low risk of bias
3	Akdemir et al. [22]	Yes	Unclear	Yes	Yes	Yes	Yes	Yes	Yes	Yes	88.9	Low risk of bias
4	Al Ghwass et al. [23]	Yes	Unclear	No	Yes	Yes	Yes	Yes	Yes	Unclear	77.8	Low risk of bias
5	Ashrafi et al. [24]	Unclear	No	Yes	Yes	Yes	Yes	Yes	Yes	No	66.7	Moderate risk of bias
6	Beiromvand et al. [25]	Yes	Yes	Yes	Yes	Yes	Yes	Yes	Yes	Yes	100	Low risk of bias
7	Chai et al. [26]	Yes	Unclear	Yes	Yes	Yes	Yes	Yes	Yes	Unclear	77.8	Low risk of bias
8	Chai et al. [27]	Yes	Yes	Yes	Yes	Yes	Yes	Yes	Yes	Unclear	88.9	Low risk of bias
9	Chen et al. [28]	Yes	Yes	Yes	Yes	Yes	Yes	Yes	Yes	Yes	100	Low risk of bias
10	Dao et al. [29]	Yes	Yes	Yes	Yes	Yes	Yes	Yes	Yes	Unclear	88.9	Low risk of bias
11	Daryani et al. [30]	Yes	Unclear	Yes	Yes	Yes	Yes	Yes	Yes	Unclear	77.8	Low risk of bias
12	Daryani et al. [31]	Yes	Yes	Yes	Yes	Yes	Yes	Yes	Yes	Yes	100	Low risk of bias
13	El Shazly et al. [32]	Yes	No	Yes	Unclear	Yes	Yes	Yes	Yes	Unclear	66.7	Moderate risk of bias
14	Eom et al. [33]	Yes	Unclear	Yes	Unclear	Yes	Yes	Yes	Yes	Unclear	66.7	Moderate risk of bias
15	Fuseini et al. [54]	Yes	Yes	Yes	Yes	Yes	Yes	Yes	Yes	Yes	100	Low risk of bias
16	Gholipoor et al. [34]	Yes	Yes	Yes	Yes	Yes	Yes	Yes	Yes	Yes	100	Low risk of bias
17	Gualdieri et al. [35]	Yes	Yes	Yes	Yes	Yes	Yes	Yes	Yes	Unclear	88.9	Low risk of bias
18	Guan et al. [36]	Yes	Yes	Yes	Yes	Yes	Yes	Yes	Yes	Yes	100	Low risk of bias
19	Hajizadeh et al. [37]	Yes	Unclear	Yes	Yes	Yes	Yes	Yes	Yes	Unclear	77.8	Low risk of bias
20	Kim et al. [38]	Yes	Yes	Yes	Yes	Yes	Yes	Yes	Yes	Unclear	88.9	Low risk of bias
21	Lee et al. [39]	Yes	Yes	Yes	Yes	Yes	Yes	Yes	Yes	Unclear	88.9	Low risk of bias
22	Nemati et al. [40]	Yes	Unclear	Yes	Yes	Yes	Yes	Yes	Yes	Unclear	77.8	Low risk of bias
23	Njobdi et al. [41]	Yes	Yes	Yes	Yes	Yes	Yes	Yes	Yes	Yes	100	Low risk of bias
24	Nwalorzie et al. [42]	Yes	Yes	Yes	Yes	Yes	Yes	Yes	Yes	Yes	100	Low risk of bias
25	Ojurongbe et al. [43]	Yes	Yes	Unclear	Yes	Yes	Yes	Yes	Yes	Yes	88.9	Low risk of bias
26	Opara et al. [55]	Yes	Yes	Yes	Yes	Yes	Yes	Yes	Yes	Yes	100	Low risk of bias
27	Pandi et al. [44]	Yes	Yes	Yes	Yes	Yes	Yes	Yes	Yes	Yes	100	Low risk of bias
28	Phosuk et al. [45]	Yes	Yes	Yes	Yes	Yes	Yes	Yes	Yes	Yes	100	Low risk of bias
29	Sato et al. [46]	Yes	Yes	Yes	Yes	Yes	Yes	Yes	Yes	Yes	100	Low risk of bias
30	Shahdoust et al. [47]	Yes	Yes	Yes	Yes	Yes	Yes	Yes	Yes	Yes	100	Low risk of bias
31	Sharifdini et al. [48]	Yes	Yes	Yes	Yes	Yes	Yes	Yes	Yes	Unclear	88.9	Low risk of bias
32	Souza et al. [49]	Yes	No	Yes	Yes	Yes	Yes	Yes	Yes	Unclear	77.8	Low risk of bias
33	Squire et al. [50]	Yes	Yes	Yes	Yes	Yes	Yes	Yes	Yes	Yes	100	Low risk of bias
34	Taiwo et al. [51]	Yes	Unclear	Yes	Yes	Yes	Yes	Yes	Yes	Unclear	77.8	Low risk of bias
35	Vahedi et al. [52]	Yes	Yes	Yes	Yes	Yes	Yes	Yes	Yes	Yes	100	Low risk of bias
36	Watthanakulpanich et al. [7]	Yes	Yes	Yes	Yes	Yes	Yes	Yes	Yes	Yes	100	Low risk of bias
37	Woodburn et al. [53]	Yes	Yes	Yes	Yes	Yes	Yes	Yes	Yes	Yes	100	Low risk of bias
* High risk of bias = score up to 49% of “yes” scores; Moderate risk of bias = score from 50 to 69% of “yes” scores; Low risk of bias = score more than 70% of “yes” scores.
